# Supplementary material for: Effects of Different Culture Conditions on the Synthesis and Distribution of Polyunsaturated Fatty Acids (EPA and ARA) in Porphyridium purpureum
Source: Mar Drugs. 2026 Mar 19;24(3):114. doi: 10.3390/md24030114 (PMC13028394; doi:10.3390/md24030114)
Supplement: Supplementary file 1 [file marinedrugs-24-00114-s001.zip]

Archive with 1 entries (1 files):
- marinedrugs-4147538-supplementary.pdf
